# Supplementary material for: Experimental Investigation of Shale Tensile Failure under Thermally Conditioned Linear Fracturing Fluid (LFF) System and Reservoir Temperature Controlled Conditions
Source: Polymers (Basel). 2022 Jun 14;14(12):2417. doi: 10.3390/polym14122417 (PMC9227065; doi:10.3390/polym14122417)
Supplement: Supplementary file 1 [file polymers-14-02417-s001.zip]

Archive with 1 entries (1 files):
- polymers-1640035-supplementary.pdf
